# Supplementary material for: Fe0.79Si0.07B0.14 metallic glass gaskets for high-pressure research beyond 1 Mbar
Source: J Synchrotron Radiat. 2022 Aug 19;29(Pt 5):1167–79. doi: 10.1107/S1600577522007573 (PMC9455203; doi:10.1107/S1600577522007573)
Supplement: Supplementary file 1 [file s-29-01167-sup1.cif]

data_global
#=======================================================================

_audit_creation_method                   'Jana2006 Version : 14/03/2020'

# start Validation Reply Form
_vrf_ATOM007_I
;
PROBLEM: _atom_site_aniso_label is missing
RESPONSE: Refinement was conducted with isotropic atomic displacement parameters.
;
_vrf_PLAT029_I
;
PROBLEM: _diffrn_measured_fraction_theta_full value Low .      0.320 Why?  
RESPONSE: This is due to data collection in a high pressure diamond anvil cell.
;
# end Validation Reply Form


# 1. PROCESSING SUMMARY (IUCr Office Use Only)

_journal_date_recd_electronic      2022-06-23
_journal_date_to_coeditor                ?
_journal_date_from_coeditor              ?
_journal_date_accepted     2022-07-25
_journal_date_printers_first             ?
_journal_date_printers_final             ?
_journal_date_proofs_out                 ?
_journal_date_proofs_in                  ?
_journal_coeditor_name                   ?
_journal_coeditor_code      OK5080SUP1
_journal_coeditor_notes
; ?
;
_journal_techeditor_code      S220757
_iucr_compatibility_tag          ACTA95
_journal_paper_category      FA
_journal_techeditor_notes
; ?
;
_journal_coden_ASTM                      ?
_journal_name_full                       'Journal of the American Chemical Society'
_journal_year                            ?
_journal_volume                          ?
_journal_issue                           ?
_journal_page_first                      ?
_journal_page_last                       ?
_journal_suppl_publ_number               ?
_journal_suppl_publ_pages                ?

#=======================================================================

# 2. SUBMISSION DETAILS

_publ_contact_author_name                'Gregory Rozenberg'
_publ_contact_author_address
; ?
;
_publ_contact_author_email               'emtsm@tauex.tau.ac.il'
_publ_contact_author_fax                 ?
_publ_contact_author_phone               ?

_publ_requested_journal                  'Journal of the American Chemical Society'
_publ_requested_category                 ?

_publ_contact_letter
; ?
;

#=======================================================================

# 3. TITLE AND AUTHOR LIST

_publ_section_title
; ?
;
_publ_section_title_footnote
; ?
;
loop_
 _publ_author_name
 _publ_author_footnote
 _publ_author_address
; ?      # name
;
; ?      # footnote
;
; ?      # address
;

#=======================================================================

# 4. TEXT

_publ_section_synopsis
; ?
;
_publ_section_abstract
; ?
;
_publ_section_comment
; ?
;
_publ_section_introduction
; ?
;
_publ_section_experimental
; ?
;
_publ_section_exptl_prep
; ?
;
_publ_section_exptl_refinement
; ?
;
_publ_section_exptl_solution
; ?
;
_publ_section_discussion
; ?
;
_publ_section_acknowledgements
; ?
;
_publ_section_references
;
Petricek, V., Dusek, M. & Palatinus L. (2014). Z. Kristallogr. 229(5), 345-352.

Palatinus L. & Chapuis G. (2007). J. Appl. Cryst. 40, 786-790.

G. M. Sheldrick. (2008). Acta Crystallographica Section A. 64(1): 112-122.

Dolomanov O. V., Blake A. J., Champness N. R., Schroder M. (2003). J. Appl. Cryst. 36(5): 1283-1284. 
;

_publ_section_figure_captions
; ?
;
_publ_section_table_legends
; ?
;

#=======================================================================
data_I
#=======================================================================

# 5. CHEMICAL DATA

_chemical_name_systematic
; ?
;
_chemical_name_common                    ?
_chemical_formula_moiety                 ?
_chemical_formula_structural             ?
_chemical_formula_analytical             ?
_chemical_formula_iupac                  ?
_chemical_formula_sum                    'B1 Fe1 O3'
_chemical_formula_weight                 114.7
_chemical_melting_point                  ?
_chemical_compound_source                ?
_chemical_absolute_configuration         .

#=======================================================================

# 6. CRYSTAL DATA

_symmetry_cell_setting                   trigonal
_symmetry_space_group_name_H-M           'R -3 c'
_symmetry_space_group_name_Hall          '-R 3;-2"c'
_symmetry_Int_Tables_number              167

loop_
 _space_group_symop_id
 _space_group_symop_operation_xyz
 1   x,y,z
 2   -y,x-y,z
 3   -x+y,-x,z
 4   y,x,-z+1/2
 5   x-y,-y,-z+1/2
 6   -x,-x+y,-z+1/2
 7   -x,-y,-z
 8   y,-x+y,-z
 9   x-y,x,-z
 10  -y,-x,z+1/2
 11  -x+y,y,z+1/2
 12  x,x-y,z+1/2
 13  x+2/3,y+1/3,z+1/3
 14  -y+2/3,x-y+1/3,z+1/3
 15  -x+y+2/3,-x+1/3,z+1/3
 16  y+2/3,x+1/3,-z+5/6
 17  x-y+2/3,-y+1/3,-z+5/6
 18  -x+2/3,-x+y+1/3,-z+5/6
 19  -x+2/3,-y+1/3,-z+1/3
 20  y+2/3,-x+y+1/3,-z+1/3
 21  x-y+2/3,x+1/3,-z+1/3
 22  -y+2/3,-x+1/3,z+5/6
 23  -x+y+2/3,y+1/3,z+5/6
 24  x+2/3,x-y+1/3,z+5/6
 25  x+1/3,y+2/3,z+2/3
 26  -y+1/3,x-y+2/3,z+2/3
 27  -x+y+1/3,-x+2/3,z+2/3
 28  y+1/3,x+2/3,-z+1/6
 29  x-y+1/3,-y+2/3,-z+1/6
 30  -x+1/3,-x+y+2/3,-z+1/6
 31  -x+1/3,-y+2/3,-z+2/3
 32  y+1/3,-x+y+2/3,-z+2/3
 33  x-y+1/3,x+2/3,-z+2/3
 34  -y+1/3,-x+2/3,z+1/6
 35  -x+y+1/3,y+2/3,z+1/6
 36  x+1/3,x-y+2/3,z+1/6

_cell_length_a                           4.2510(2)
_cell_length_b                           4.2510(2)
_cell_length_c                           11.772(12)
_cell_angle_alpha                        90
_cell_angle_beta                         90
_cell_angle_gamma                        120
_cell_volume                             184.23(19)

loop_
 _twin_individual_id
 _twin_individual_mass_fraction_refined
 _twin_individual_twin_matrix_11
 _twin_individual_twin_matrix_12
 _twin_individual_twin_matrix_13
 _twin_individual_twin_matrix_21
 _twin_individual_twin_matrix_22
 _twin_individual_twin_matrix_23
 _twin_individual_twin_matrix_31
 _twin_individual_twin_matrix_32
 _twin_individual_twin_matrix_33
 ? ? ? ? ? ? ? ? ? ? ?

_cell_formula_units_Z                    6

_cell_measurement_reflns_used            84
_cell_measurement_theta_min              3.89
_cell_measurement_theta_max              16.32
_cell_measurement_temperature            293
_cell_special_details
; ?
;

_exptl_crystal_density_diffrn            6.2004
_exptl_crystal_density_meas              ?
_exptl_crystal_density_method            ?
_exptl_crystal_F_000                     330

_exptl_absorpt_coefficient_mu            0.915
_exptl_crystal_description               'small shard'
_exptl_crystal_size_max                  ?
_exptl_crystal_size_mid                  ?
_exptl_crystal_size_min                  ?
_exptl_crystal_size_rad                  ?
_exptl_crystal_colour                    ?
_exptl_absorpt_correction_type           'multi-scan'
_exptl_absorpt_process_details
;
CrysAlisPro 1.171.40.67a (Rigaku Oxford Diffraction, 2019)
Empirical absorption correction using spherical harmonics,
 implemented in SCALE3 ABSPACK scaling algorithm.
;
_exptl_absorpt_correction_T_min          0.29
_exptl_absorpt_correction_T_max          1
loop_
 _exptl_crystal_face_index_h
 _exptl_crystal_face_index_k
 _exptl_crystal_face_index_l
 _exptl_crystal_face_perp_dist
 ? ? ? ?

#=======================================================================

# 7. EXPERIMENTAL DATA

_exptl_special_details                   ?

_cell_measurement_pressure               103300000.00
_diffrn_ambient_temperature              293
_diffrn_source                           'synchrotron'
_diffrn_source_power                     ?
_diffrn_source_voltage                   ?
_diffrn_source_current                   ?
_diffrn_radiation_type                   'synchrotron'
_diffrn_radiation_source                 ?
_diffrn_radiation_wavelength             0.2898
_diffrn_radiation_monochromator          'synchrotron'
_diffrn_measurement_device               'one-circle diffractometer'
_diffrn_measurement_device_type          'esperanto-CrysAlisPro-abstract goniometer imported esperanto images'
_diffrn_detector                         'PE XRD1621 flat panel (scintillator)'
_diffrn_detector_area_resol_mean         ?
_diffrn_measurement_method               'step scans'
_diffrn_measurement_specimen_support     ?

_diffrn_reflns_number                    207
_diffrn_reflns_theta_min                 3.91
_diffrn_reflns_theta_max                 17.42
_diffrn_reflns_theta_full                14.44
_diffrn_measured_fraction_theta_max      0.25
_diffrn_measured_fraction_theta_full     0.32
_diffrn_reflns_av_R_equivalents          0.0417
_diffrn_reflns_av_unetI/netI             0.0242
_diffrn_reflns_limit_h_min               -8
_diffrn_reflns_limit_h_max               8
_diffrn_reflns_limit_k_min               -7
_diffrn_reflns_limit_k_max               6
_diffrn_reflns_limit_l_min               -4
_diffrn_reflns_limit_l_max               5
_diffrn_reflns_reduction_process         ?

_diffrn_standards_number                 ?
_diffrn_standards_interval_count         ?
_diffrn_standards_interval_time          ?
_diffrn_standards_decay_%                ?
loop_
_diffrn_standard_refln_index_h
_diffrn_standard_refln_index_k
_diffrn_standard_refln_index_l
  ? ? ?

_diffrn_radiation_probe                  X-ray

#=======================================================================

# 8. REFINEMENT DATA

_refine_special_details
; ?
;

_reflns_number_total                     47
_reflns_number_gt                        42
_reflns_threshold_expression             'I>2\s(I)'

_refine_ls_structure_factor_coef         Fsqd
_refine_ls_R_factor_gt                   0.0576
_refine_ls_wR_factor_gt                  0.1220
_refine_ls_R_factor_all                  0.0576
_refine_ls_wR_factor_ref                 0.1220
_refine_ls_goodness_of_fit_ref           3.66
_refine_ls_goodness_of_fit_gt            3.66
_refine_ls_restrained_S_gt               ?
_refine_ls_restrained_S_all              ?
_refine_ls_number_reflns                 42
_refine_ls_number_parameters             5
_refine_ls_number_restraints             0
_refine_ls_number_constraints            0
_refine_ls_weighting_scheme              sigma
_refine_ls_weighting_details             'w=1/(\s^2^(I)+0.0004I^2^)'
_refine_ls_hydrogen_treatment            ?
_refine_ls_shift/su_max                  0.0150
_refine_ls_shift/su_mean                 0.0085
_refine_diff_density_max                 1.07
_refine_diff_density_min                 -0.92
_refine_ls_extinction_method             'none'
_refine_ls_extinction_coef               ?
_refine_ls_extinction_expression         ?
_refine_ls_abs_structure_details         ?
_refine_ls_abs_structure_Flack           ?
_refine_ls_abs_structure_Rogers          ?

loop_
 _atom_type_symbol
 _atom_type_scat_dispersion_real
 _atom_type_scat_dispersion_imag
 _atom_type_scat_source
 B   -0.0008  0.0001
 'International Tables Vol C tables 4.2.6.8 and 6.1.1.1'
 Fe   0.1032  0.1537
 'International Tables Vol C tables 4.2.6.8 and 6.1.1.1'
 O   -0.0009  0.0008
 'International Tables Vol C tables 4.2.6.8 and 6.1.1.1'

_computing_data_collection
 'CrysAlisPro 1.171.40.67a (Rigaku OD, 2019)'
_computing_cell_refinement
 'CrysAlisPro 1.171.40.67a (Rigaku OD, 2019)'
_computing_data_reduction
 'CrysAlisPro 1.171.40.67a (Rigaku OD, 2019)'
_computing_structure_solution            ?
_computing_structure_refinement          ?
_computing_molecular_graphics            ?
_computing_publication_material          ?

loop_
 _restr_distance_atom_site_label_1
 _restr_distance_site_symmetry_1
 _restr_distance_atom_site_label_2
 _restr_distance_site_symmetry_2
 _restr_distance_target
 _restr_distance_target_weight_param
 ? ? ? ? ? ?

loop_
 _restr_angle_atom_site_label_1
 _restr_angle_site_symmetry_1
 _restr_angle_atom_site_label_2
 _restr_angle_site_symmetry_2
 _restr_angle_atom_site_label_3
 _restr_angle_site_symmetry_3
 _restr_angle_target
 _restr_angle_target_weight_param
 ? ? ? ? ? ? ? ?

loop_
 _restr_torsion_atom_site_label_1
 _restr_torsion_site_symmetry_1
 _restr_torsion_atom_site_label_2
 _restr_torsion_site_symmetry_2
 _restr_torsion_atom_site_label_3
 _restr_torsion_site_symmetry_3
 _restr_torsion_atom_site_label_4
 _restr_torsion_site_symmetry_4
 _restr_torsion_angle_target
 _restr_torsion_weight_param
 ? ? ? ? ? ? ? ? ? ?

loop_
 _restr_equal_distance_atom_site_label_1
 _restr_equal_distance_site_symmetry_1
 _restr_equal_distance_atom_site_label_2
 _restr_equal_distance_site_symmetry_2
 _restr_equal_distance_class_class_id
 _restr_equal_distance_class_target_weight_param
 ? ? ? ? ? ?

loop_
 _restr_equal_angle_atom_site_label_1
 _restr_equal_angle_site_symmetry_1
 _restr_equal_angle_atom_site_label_2
 _restr_equal_angle_site_symmetry_2
 _restr_equal_angle_atom_site_label_3
 _restr_equal_angle_site_symmetry_3
 _restr_equal_angle_class_class_id
 _restr_equal_angle_class_target_weight_param
 ? ? ? ? ? ? ? ?

loop_
 _restr_equal_torsion_atom_site_label_1
 _restr_equal_torsion_site_symmetry_1
 _restr_equal_torsion_atom_site_label_2
 _restr_equal_torsion_site_symmetry_2
 _restr_equal_torsion_atom_site_label_3
 _restr_equal_torsion_site_symmetry_3
 _restr_equal_torsion_atom_site_label_4
 _restr_equal_torsion_site_symmetry_4
 _restr_equal_torsion_class_class_id
 _restr_equal_torsion_class_target_weight_param
 ? ? ? ? ? ? ? ? ? ?


#=======================================================================

# 9. ATOMIC COORDINATES AND DISPLACEMENT PARAMETERS

loop_
 _atom_site_label
 _atom_site_type_symbol
 _atom_site_fract_x
 _atom_site_fract_y
 _atom_site_fract_z
 _atom_site_adp_type
 _atom_site_U_iso_or_equiv
 _atom_site_site_symmetry_multiplicity
 _atom_site_occupancy
 _atom_site_calc_flag
 _atom_site_refinement_flags
 _atom_site_disorder_assembly
 _atom_site_disorder_group
  Fe1 Fe 0 0 0 Uiso 0.0037(7) 6 1 d . . .
  O1 O 0.3094(10) 0 0.25 Uiso 0.0051(10) 18 1 d . . .
  B1 B 0 0 0.25 Uiso 0.011(3) 6 1 d . . .

loop_
 _atom_site_aniso_label
 _atom_site_aniso_type_symbol
 _atom_site_aniso_U_11
 _atom_site_aniso_U_22
 _atom_site_aniso_U_33
 _atom_site_aniso_U_12
 _atom_site_aniso_U_13
 _atom_site_aniso_U_23
 ? ? ? ? ? ? ? ?

loop_
 _jana_atom_site_ADP_C_label
 _jana_atom_site_ADP_C_type_symbol
 _jana_atom_site_ADP_C_111
 _jana_atom_site_ADP_C_112
 _jana_atom_site_ADP_C_113
 _jana_atom_site_ADP_C_122
 _jana_atom_site_ADP_C_123
 _jana_atom_site_ADP_C_133
 _jana_atom_site_ADP_C_222
 _jana_atom_site_ADP_C_223
 _jana_atom_site_ADP_C_233
 _jana_atom_site_ADP_C_333
 ? ? ? ? ? ? ? ? ? ? ? ?

loop_
 _jana_atom_site_ADP_D_label
 _jana_atom_site_ADP_D_type_symbol
 _jana_atom_site_ADP_D_1111
 _jana_atom_site_ADP_D_1112
 _jana_atom_site_ADP_D_1113
 _jana_atom_site_ADP_D_1122
 _jana_atom_site_ADP_D_1123
 _jana_atom_site_ADP_D_1133
 _jana_atom_site_ADP_D_1222
 _jana_atom_site_ADP_D_1223
 _jana_atom_site_ADP_D_1233
 _jana_atom_site_ADP_D_1333
 _jana_atom_site_ADP_D_2222
 _jana_atom_site_ADP_D_2223
 _jana_atom_site_ADP_D_2233
 _jana_atom_site_ADP_D_2333
 _jana_atom_site_ADP_D_3333
 ? ? ? ? ? ? ? ? ? ? ? ? ? ? ? ? ?

loop_
 _jana_atom_site_ADP_E_label
 _jana_atom_site_ADP_E_type_symbol
 _jana_atom_site_ADP_E_11111
 _jana_atom_site_ADP_E_11112
 _jana_atom_site_ADP_E_11113
 _jana_atom_site_ADP_E_11122
 _jana_atom_site_ADP_E_11123
 _jana_atom_site_ADP_E_11133
 _jana_atom_site_ADP_E_11222
 _jana_atom_site_ADP_E_11223
 _jana_atom_site_ADP_E_11233
 _jana_atom_site_ADP_E_11333
 _jana_atom_site_ADP_E_12222
 _jana_atom_site_ADP_E_12223
 _jana_atom_site_ADP_E_12233
 _jana_atom_site_ADP_E_12333
 _jana_atom_site_ADP_E_13333
 _jana_atom_site_ADP_E_22222
 _jana_atom_site_ADP_E_22223
 _jana_atom_site_ADP_E_22233
 _jana_atom_site_ADP_E_22333
 _jana_atom_site_ADP_E_23333
 _jana_atom_site_ADP_E_33333
 ? ? ? ? ? ? ? ? ? ? ? ? ? ? ? ? ? ? ? ? ? ? ?

loop_
 _jana_atom_site_ADP_F_label
 _jana_atom_site_ADP_F_type_symbol
 _jana_atom_site_ADP_F_111111
 _jana_atom_site_ADP_F_111112
 _jana_atom_site_ADP_F_111113
 _jana_atom_site_ADP_F_111122
 _jana_atom_site_ADP_F_111123
 _jana_atom_site_ADP_F_111133
 _jana_atom_site_ADP_F_111222
 _jana_atom_site_ADP_F_111223
 _jana_atom_site_ADP_F_111233
 _jana_atom_site_ADP_F_111333
 _jana_atom_site_ADP_F_112222
 _jana_atom_site_ADP_F_112223
 _jana_atom_site_ADP_F_112233
 _jana_atom_site_ADP_F_112333
 _jana_atom_site_ADP_F_113333
 _jana_atom_site_ADP_F_122222
 _jana_atom_site_ADP_F_122223
 _jana_atom_site_ADP_F_122233
 _jana_atom_site_ADP_F_122333
 _jana_atom_site_ADP_F_123333
 _jana_atom_site_ADP_F_133333
 _jana_atom_site_ADP_F_222222
 _jana_atom_site_ADP_F_222223
 _jana_atom_site_ADP_F_222233
 _jana_atom_site_ADP_F_222333
 _jana_atom_site_ADP_F_223333
 _jana_atom_site_ADP_F_233333
 _jana_atom_site_ADP_F_333333
 ? ? ? ? ? ? ? ? ? ? ? ? ? ? ? ? ? ? ? ? ? ? ? ? ? ? ? ? ? ?


#=======================================================================

# 10. MOLECULAR GEOMETRY


loop_
 _geom_bond_atom_site_label_1
 _geom_bond_atom_site_label_2
 _geom_bond_site_symmetry_1
 _geom_bond_site_symmetry_2
 _geom_bond_distance
 _geom_bond_publ_flag
  Fe1 O1 . 25_444 1.768(2) ?
  Fe1 O1 . 25_554 2.952(2) ?
  Fe1 O1 . 26_444 2.952(2) ?
  Fe1 O1 . 26_544 1.768(2) ?
  Fe1 O1 . 27_544 2.952(5) ?
  Fe1 O1 . 27_554 1.768(4) ?
  Fe1 O1 . 19_445 2.952(2) ?
  Fe1 O1 . 19_555 1.768(2) ?
  Fe1 O1 . 20_455 1.768(2) ?
  Fe1 O1 . 20_555 2.952(2) ?
  Fe1 O1 . 21_445 1.768(4) ?
  Fe1 O1 . 21_455 2.952(5) ?
  B1 O1 . 1_455 2.936(4) ?
  B1 O1 . . 1.315(4) ?
  B1 O1 . 2_545 2.936(4) ?
  B1 O1 . 2_555 1.315(4) ?
  B1 O1 . 3_555 1.315(3) ?
  B1 O1 . 3_665 2.936(3) ?
  B1 O1 . 19_555 2.452(4) ?
  B1 O1 . 31_545 2.452(4) ?
  B1 O1 . 20_455 2.452(4) ?
  B1 O1 . 32_555 2.452(4) ?
  B1 O1 . 21_445 2.452(4) ?
  B1 O1 . 33_445 2.452(4) ?

loop_
 _geom_angle_atom_site_label_1
 _geom_angle_atom_site_label_2
 _geom_angle_atom_site_label_3
 _geom_angle_site_symmetry_1
 _geom_angle_site_symmetry_2
 _geom_angle_site_symmetry_3
 _geom_angle
 _geom_angle_publ_flag
  O1 Fe1 O1 25_444 . 25_554 126.65(6) ?
  O1 Fe1 O1 25_444 . 26_444 50.42(14) ?
  O1 Fe1 O1 25_444 . 26_544 92.18(13) ?
  O1 Fe1 O1 25_444 . 27_544 59.14(14) ?
  O1 Fe1 O1 25_444 . 27_554 92.18(11) ?
  O1 Fe1 O1 25_444 . 19_445 53.35(6) ?
  O1 Fe1 O1 25_444 . 19_555 180 ?
  O1 Fe1 O1 25_444 . 20_455 87.82(13) ?
  O1 Fe1 O1 25_444 . 20_555 129.58(14) ?
  O1 Fe1 O1 25_444 . 21_445 87.82(11) ?
  O1 Fe1 O1 25_444 . 21_455 120.86(14) ?
  O1 Fe1 O1 25_554 . 26_444 109.53(9) ?
  O1 Fe1 O1 25_554 . 26_544 59.14(14) ?
  O1 Fe1 O1 25_554 . 27_544 109.53(8) ?
  O1 Fe1 O1 25_554 . 27_554 50.42(15) ?
  O1 Fe1 O1 25_554 . 19_445 180 ?
  O1 Fe1 O1 25_554 . 19_555 53.35(6) ?
  O1 Fe1 O1 25_554 . 20_455 120.86(14) ?
  O1 Fe1 O1 25_554 . 20_555 70.47(9) ?
  O1 Fe1 O1 25_554 . 21_445 129.58(15) ?
  O1 Fe1 O1 25_554 . 21_455 70.47(8) ?
  O1 Fe1 O1 26_444 . 26_544 126.65(6) ?
  O1 Fe1 O1 26_444 . 27_544 109.53(10) ?
  O1 Fe1 O1 26_444 . 27_554 59.14(14) ?
  O1 Fe1 O1 26_444 . 19_445 70.47(9) ?
  O1 Fe1 O1 26_444 . 19_555 129.58(14) ?
  O1 Fe1 O1 26_444 . 20_455 53.35(6) ?
  O1 Fe1 O1 26_444 . 20_555 180 ?
  O1 Fe1 O1 26_444 . 21_445 120.86(14) ?
  O1 Fe1 O1 26_444 . 21_455 70.47(10) ?
  O1 Fe1 O1 26_544 . 27_544 50.42(13) ?
  O1 Fe1 O1 26_544 . 27_554 92.18(18) ?
  O1 Fe1 O1 26_544 . 19_445 120.86(14) ?
  O1 Fe1 O1 26_544 . 19_555 87.82(13) ?
  O1 Fe1 O1 26_544 . 20_455 180 ?
  O1 Fe1 O1 26_544 . 20_555 53.35(6) ?
  O1 Fe1 O1 26_544 . 21_445 87.82(18) ?
  O1 Fe1 O1 26_544 . 21_455 129.58(13) ?
  O1 Fe1 O1 27_544 . 27_554 126.65(11) ?
  O1 Fe1 O1 27_544 . 19_445 70.47(8) ?
  O1 Fe1 O1 27_544 . 19_555 120.86(14) ?
  O1 Fe1 O1 27_544 . 20_455 129.58(13) ?
  O1 Fe1 O1 27_544 . 20_555 70.47(10) ?
  O1 Fe1 O1 27_544 . 21_445 53.35(11) ?
  O1 Fe1 O1 27_544 . 21_455 180 ?
  O1 Fe1 O1 27_554 . 19_445 129.58(15) ?
  O1 Fe1 O1 27_554 . 19_555 87.82(11) ?
  O1 Fe1 O1 27_554 . 20_455 87.82(18) ?
  O1 Fe1 O1 27_554 . 20_555 120.86(14) ?
  O1 Fe1 O1 27_554 . 21_445 180 ?
  O1 Fe1 O1 27_554 . 21_455 53.35(11) ?
  O1 Fe1 O1 19_445 . 19_555 126.65(6) ?
  O1 Fe1 O1 19_445 . 20_455 59.14(14) ?
  O1 Fe1 O1 19_445 . 20_555 109.53(9) ?
  O1 Fe1 O1 19_445 . 21_445 50.42(15) ?
  O1 Fe1 O1 19_445 . 21_455 109.53(8) ?
  O1 Fe1 O1 19_555 . 20_455 92.18(13) ?
  O1 Fe1 O1 19_555 . 20_555 50.42(14) ?
  O1 Fe1 O1 19_555 . 21_445 92.18(11) ?
  O1 Fe1 O1 19_555 . 21_455 59.14(14) ?
  O1 Fe1 O1 20_455 . 20_555 126.65(6) ?
  O1 Fe1 O1 20_455 . 21_445 92.18(18) ?
  O1 Fe1 O1 20_455 . 21_455 50.42(13) ?
  O1 Fe1 O1 20_555 . 21_445 59.14(14) ?
  O1 Fe1 O1 20_555 . 21_455 109.53(10) ?
  O1 Fe1 O1 21_445 . 21_455 126.65(11) ?
  O1 B1 O1 1_455 . . 180 ?
  O1 B1 O1 1_455 . 2_545 120.000(3) ?
  O1 B1 O1 1_455 . 2_555 60.000(3) ?
  O1 B1 O1 1_455 . 3_555 60.0(2) ?
  O1 B1 O1 1_455 . 3_665 120.00(10) ?
  O1 B1 O1 1_455 . 19_555 109.29(10) ?
  O1 B1 O1 1_455 . 31_545 109.29(10) ?
  O1 B1 O1 1_455 . 20_455 53.23(5) ?
  O1 B1 O1 1_455 . 32_555 105.56(6) ?
  O1 B1 O1 1_455 . 21_445 105.56(11) ?
  O1 B1 O1 1_455 . 33_445 53.23(10) ?
  O1 B1 O1 . . 2_545 60.000(3) ?
  O1 B1 O1 . . 2_555 120.000(3) ?
  O1 B1 O1 . . 3_555 120.0(2) ?
  O1 B1 O1 . . 3_665 60.00(10) ?
  O1 B1 O1 . . 19_555 70.71(10) ?
  O1 B1 O1 . . 31_545 70.71(10) ?
  O1 B1 O1 . . 20_455 126.77(5) ?
  O1 B1 O1 . . 32_555 74.44(6) ?
  O1 B1 O1 . . 21_445 74.44(11) ?
  O1 B1 O1 . . 33_445 126.77(10) ?
  O1 B1 O1 2_545 . 2_555 180 ?
  O1 B1 O1 2_545 . 3_555 60.0(2) ?
  O1 B1 O1 2_545 . 3_665 120.00(10) ?
  O1 B1 O1 2_545 . 19_555 105.56(6) ?
  O1 B1 O1 2_545 . 31_545 53.23(5) ?
  O1 B1 O1 2_545 . 20_455 109.29(10) ?
  O1 B1 O1 2_545 . 32_555 109.29(10) ?
  O1 B1 O1 2_545 . 21_445 53.23(10) ?
  O1 B1 O1 2_545 . 33_445 105.56(11) ?
  O1 B1 O1 2_555 . 3_555 120.0(2) ?
  O1 B1 O1 2_555 . 3_665 60.00(10) ?
  O1 B1 O1 2_555 . 19_555 74.44(6) ?
  O1 B1 O1 2_555 . 31_545 126.77(5) ?
  O1 B1 O1 2_555 . 20_455 70.71(10) ?
  O1 B1 O1 2_555 . 32_555 70.71(10) ?
  O1 B1 O1 2_555 . 21_445 126.77(10) ?
  O1 B1 O1 2_555 . 33_445 74.44(11) ?
  O1 B1 O1 3_555 . 3_665 180 ?
  O1 B1 O1 3_555 . 19_555 126.77(5) ?
  O1 B1 O1 3_555 . 31_545 74.44(15) ?
  O1 B1 O1 3_555 . 20_455 74.44(15) ?
  O1 B1 O1 3_555 . 32_555 126.77(5) ?
  O1 B1 O1 3_555 . 21_445 70.71(14) ?
  O1 B1 O1 3_555 . 33_445 70.71(14) ?
  O1 B1 O1 3_665 . 19_555 53.23(5) ?
  O1 B1 O1 3_665 . 31_545 105.56(9) ?
  O1 B1 O1 3_665 . 20_455 105.56(9) ?
  O1 B1 O1 3_665 . 32_555 53.23(5) ?
  O1 B1 O1 3_665 . 21_445 109.29(9) ?
  O1 B1 O1 3_665 . 33_445 109.29(9) ?
  O1 B1 O1 19_555 . 31_545 141.41(14) ?
  O1 B1 O1 19_555 . 20_455 62.58(10) ?
  O1 B1 O1 19_555 . 32_555 106.45(8) ?
  O1 B1 O1 19_555 . 21_445 62.58(8) ?
  O1 B1 O1 19_555 . 33_445 148.88(12) ?
  O1 B1 O1 31_545 . 20_455 148.88(9) ?
  O1 B1 O1 31_545 . 32_555 62.58(10) ?
  O1 B1 O1 31_545 . 21_445 106.45(12) ?
  O1 B1 O1 31_545 . 33_445 62.58(15) ?
  O1 B1 O1 20_455 . 32_555 141.41(14) ?
  O1 B1 O1 20_455 . 21_445 62.58(15) ?
  O1 B1 O1 20_455 . 33_445 106.45(12) ?
  O1 B1 O1 32_555 . 21_445 148.88(12) ?
  O1 B1 O1 32_555 . 33_445 62.58(8) ?
  O1 B1 O1 21_445 . 33_445 141.41(11) ?

loop_
 _geom_torsion_atom_site_label_1
 _geom_torsion_atom_site_label_2
 _geom_torsion_atom_site_label_3
 _geom_torsion_atom_site_label_4
 _geom_torsion_site_symmetry_1
 _geom_torsion_site_symmetry_2
 _geom_torsion_site_symmetry_3
 _geom_torsion_site_symmetry_4
 _geom_torsion
 _geom_torsion_publ_flag
 ? ? ? ? ? ? ? ? ? ?

loop_
 _geom_hbond_atom_site_label_D
 _geom_hbond_atom_site_label_H
 _geom_hbond_atom_site_label_A
 _geom_hbond_site_symmetry_D
 _geom_hbond_site_symmetry_H
 _geom_hbond_site_symmetry_A
 _geom_hbond_distance_DH
 _geom_hbond_distance_HA
 _geom_hbond_distance_DA
 _geom_hbond_angle_DHA
 _geom_hbond_publ_flag
 ? ? ? ? ? ? ? ? ? ? ?


#=======================================================================

# 11. STRUCTURE-FACTOR LIST

loop_
 _refln_index_h
 _refln_index_k
 _refln_index_l
 _refln_F_squared_calc
 _refln_F_squared_meas
 _refln_F_squared_sigma
 _refln_observed_status
   2  -1   0  6753.94  7937.47    40.59 o
   2   0   2 10355.20 10014.10    89.45 o
   3  -1  -2  6341.89  6063.14    42.10 o
   3  -1   1   173.31   198.36     6.33 o
   4  -2   0  3314.57  3384.27    36.88 o
   4  -2   3   954.11   945.76    21.67 o
   4  -1  -1    42.32    34.40     2.99 o
   4  -1   2  2486.59  2524.44    29.57 o
   4   0  -2  1506.50  1425.03    35.15 o
   4   0   4  5698.49  4773.21   104.56 o
   5  -2  -2  3051.25  3074.66    38.14 o
   5  -2   1    71.03    47.73     5.10 o
   5  -2   4  2505.99  2444.26    45.97 o
   5  -1  -3   439.91   393.60    15.20 o
   5  -1   0  2032.88  2354.72    36.85 o
   5  -1   3   439.91   439.74    14.81 o
   5   0  -4  1783.06  1472.08    56.44 o
   5   0   2  2367.66  2553.52    55.03 o
   6  -3   0  4864.98  5798.71   118.03 o
   6  -2  -4  2174.55  1695.12    33.62 o
   6  -2  -1    81.51    88.23     6.93 o
   6  -2   2  1496.39  1576.63    29.40 o
   6  -2   5    74.56    92.57    10.14 o
   6  -1  -5   111.99    56.79    10.75 o
   6  -1  -2  1748.73  1735.27    36.95 o
   6  -1   1   121.51   135.76     9.25 o
   6  -1   4  1522.85  1635.75    40.65 o
   6   0   0  3330.75  3764.13    83.52 o
   7  -3  -2   527.66   565.15    36.55 o
   7  -3   4  2518.13  3033.57    66.93 o
   7  -2  -3   152.25   199.24    25.92 o
   7  -2   0  1003.01  1249.83    60.97 o
   7  -2   3   152.25   197.35    20.39 o
   7  -1  -1    21.19    53.46    16.43 o
   7  -1   2   677.73   588.04    39.81 o
   7   0  -2   291.65   176.10    46.48 o
   7   0   4  2060.52  2011.82   118.62 o
   8  -4   3   119.32   105.95    24.09 o
   8  -3  -4   766.01  1049.96    90.16 o
   8  -3  -1    27.21    31.99    13.96 o
   8  -3   2  1229.59  1249.40    89.53 o
   8  -1   0   706.78   586.79    78.22 o

loop_
 _twin_refln_datum_id
 _twin_refln_individual_id
 _twin_refln_index_h
 _twin_refln_index_k
 _twin_refln_index_l
 _twin_refln_F_squared_calc
 _twin_refln_F_squared_meas
 _twin_refln_F_squared_sigma
 _twin_refln_include_status
 ? ? ? ? ? ? ? ? ?
