# Supplementary material for: Fe0.79Si0.07B0.14 metallic glass gaskets for high-pressure research beyond 1 Mbar
Source: J Synchrotron Radiat. 2022 Aug 19;29(Pt 5):1167–79. doi: 10.1107/S1600577522007573 (PMC9455203; doi:10.1107/S1600577522007573)
Supplement: Supplementary file 2 [file s-29-01167-Isup2.hkl]

#
# h,k,l, Fc-squared, Fo-squared, sigma(Fo-squared) and status flag
#
data_I
_shelx_title                             'FeBO3 P26=103.3(1) GPa'
_shelx_refln_list_code                   4
_shelx_F_calc_maximum                    100.07
_exptl_crystal_F_000                     330
_reflns_d_resolution_high                0.4840

loop_
 _symmetry_equiv_pos_as_xyz
 'x, y, z'
 '-y, x-y, z'
 '-x+y, -x, z'
 'y, x, -z+1/2'
 'x-y, -y, -z+1/2'
 '-x, -x+y, -z+1/2'
 '-x, -y, -z'
 'y, -x+y, -z'
 'x-y, x, -z'
 '-y, -x, z+1/2'
 '-x+y, y, z+1/2'
 'x, x-y, z+1/2'
 'x+2/3, y+1/3, z+1/3'
 '-y+2/3, x-y+1/3, z+1/3'
 '-x+y+2/3, -x+1/3, z+1/3'
 'y+2/3, x+1/3, -z+5/6'
 'x-y+2/3, -y+1/3, -z+5/6'
 '-x+2/3, -x+y+1/3, -z+5/6'
 '-x+2/3, -y+1/3, -z+1/3'
 'y+2/3, -x+y+1/3, -z+1/3'
 'x-y+2/3, x+1/3, -z+1/3'
 '-y+2/3, -x+1/3, z+5/6'
 '-x+y+2/3, y+1/3, z+5/6'
 'x+2/3, x-y+1/3, z+5/6'
 'x+1/3, y+2/3, z+2/3'
 '-y+1/3, x-y+2/3, z+2/3'
 '-x+y+1/3, -x+2/3, z+2/3'
 'y+1/3, x+2/3, -z+1/6'
 'x-y+1/3, -y+2/3, -z+1/6'
 '-x+1/3, -x+y+2/3, -z+1/6'
 '-x+1/3, -y+2/3, -z+2/3'
 'y+1/3, -x+y+2/3, -z+2/3'
 'x-y+1/3, x+2/3, -z+2/3'
 '-y+1/3, -x+2/3, z+1/6'
 '-x+y+1/3, y+2/3, z+1/6'
 'x+1/3, x-y+2/3, z+1/6'

_cell_length_a                           4.2510(2)
_cell_length_b                           4.2510(2)
_cell_length_c                           11.772(12)
_cell_angle_alpha                        90
_cell_angle_beta                         90
_cell_angle_gamma                        120

_shelx_F_squared_multiplier              1.000

loop_
 _refln_index_h
 _refln_index_k
 _refln_index_l
 _refln_F_squared_calc
 _refln_F_squared_meas
 _refln_F_squared_sigma
 _refln_observed_status
   2  -1   0  6753.94  7937.47    40.59 o
   2   0   2 10355.20 10014.10    89.45 o
   3  -1  -2  6341.89  6063.14    42.10 o
   3  -1   1   173.31   198.36     6.33 o
   4  -2   0  3314.57  3384.27    36.88 o
   4  -2   3   954.11   945.76    21.67 o
   4  -1  -1    42.32    34.40     2.99 o
   4  -1   2  2486.59  2524.44    29.57 o
   4   0  -2  1506.50  1425.03    35.15 o
   4   0   4  5698.49  4773.21   104.56 o
   5  -2  -2  3051.25  3074.66    38.14 o
   5  -2   1    71.03    47.73     5.10 o
   5  -2   4  2505.99  2444.26    45.97 o
   5  -1  -3   439.91   393.60    15.20 o
   5  -1   0  2032.88  2354.72    36.85 o
   5  -1   3   439.91   439.74    14.81 o
   5   0  -4  1783.06  1472.08    56.44 o
   5   0   2  2367.66  2553.52    55.03 o
   6  -3   0  4864.98  5798.71   118.03 o
   6  -2  -4  2174.55  1695.12    33.62 o
   6  -2  -1    81.51    88.23     6.93 o
   6  -2   2  1496.39  1576.63    29.40 o
   6  -2   5    74.56    92.57    10.14 o
   6  -1  -5   111.99    56.79    10.75 o
   6  -1  -2  1748.73  1735.27    36.95 o
   6  -1   1   121.51   135.76     9.25 o
   6  -1   4  1522.85  1635.75    40.65 o
   6   0   0  3330.75  3764.13    83.52 o
   7  -3  -2   527.66   565.15    36.55 o
   7  -3   4  2518.13  3033.57    66.93 o
   7  -2  -3   152.25   199.24    25.92 o
   7  -2   0  1003.01  1249.83    60.97 o
   7  -2   3   152.25   197.35    20.39 o
   7  -1  -1    21.19    53.46    16.43 o
   7  -1   2   677.73   588.04    39.81 o
   7   0  -2   291.65   176.10    46.48 o
   7   0   4  2060.52  2011.82   118.62 o
   8  -4   3   119.32   105.95    24.09 o
   8  -3  -4   766.01  1049.96    90.16 o
   8  -3  -1    27.21    31.99    13.96 o
   8  -3   2  1229.59  1249.40    89.53 o
   8  -1   0   706.78   586.79    78.22 o
